# Supplementary material for: Layer‐by‐layer soft‐tissue effects on flexion–extension‐dominant passive ex vivo limb joint ROM in quadrupedal mammals: An anatomical contribution to a morphofunctional framework
Source: J Anat. 2026 Jun 30:10.1111/joa.70207. Online ahead of print. doi: 10.1111/joa.70207 (PMC13398786; doi:10.1111/joa.70207)
Supplement: Supplementary file 1 — Layer‐resolved ex vivo joint ROM dataset and specimen metadata. This dataset compiles the experimental and contextual information underpinning the study ‘Layer‐by‐layer soft‐tissue effects on flexion–extension‐dominant passive ex vivo limb joint ROM in quadrupedal mammals: an anatomical contribution to a morphofunctional framework’. It includes specimen metadata, handling conditions, anatomical descriptors, and layer‐resolved flexion–extension ROM measurements obtained from four extant mammals spanning differing postural categories. Each row corresponds to a unique combination of specimen, limb (forelimb/hindlimb), joint, anatomical axis and tissue‐layer condition: intact (S+M+CL+O), myofascial (M+CL+O), capsulo‐ligamentous (CL+O) and osteology‐only (O). By convention, negative values denote extension and positive values denote flexion. For each joint and tissue‐layer condition, the file provides summary statistics, including mean, standard deviation, and percentage change relative to the intact baseline condition. Contextual biological descriptors, such as body mass and posture category, are included to support comparative anatomical interpretation of interspecific differences in layer‐resolved ROM patterns. These descriptors are intended as broad contextual variables, not as formal predictors of ROM or as criteria for direct analogue selection. Note. Percentage change was calculated relative to the intact S+M+CL+O condition, which served as the baseline reference. Accordingly, values of 0 in the S+M+CL+O rows indicate the reference state. Positive values indicate increased ROM relative to this baseline, whereas negative values indicate reduced ROM. [file JOA-9999-0-s003.xlsx]

## Sheet: Hoja1
Supplementary File 1. Layer-resolved ex vivo joint ROM dataset and specimen metadata. This dataset compiles the experimental and contextual information underpinning the study “Layer-by-layer soft-tissue effects on flexion–extension-dominant passive ex vivo limb joint ROM in quadrupedal mammals: an anatomical contribution to a morphofunctional framework”. It includes specimen metadata, handling co…
Clade	Order	Family	Specie	Posture category	Body mass (Kg)	Sex	Age class	Side dissected	Provenance	Post mortem interval (hours)	Storage mode	Thawing time(hours)	Skin and subcutaneous tissue + Myofascia + Capsulo-ligamentous tissues + Osteology
													Forelimb
													Shoulder																										Elbow
													Flexion t1	Flexion t2	Flexion t3	Extension t1	Extension t2	Extension t3	RoM t1	RoM t2	RoM t3	Shoulder Flexion x̅ (T-M-A-O)	Shoulder Flexion ±sd (T-M-A-O)	Shoulder Flexion %CV	%Shoulder Flexion x̅ (T-M-A-O)	%Shoulder Flexion ±sd (T-M-A-O)	Shoulder Extension x̅ (T-M-A-O)	Shoulder Extension ±sd (T-M-A-O)	Shoulder Extension %CV	%Shoulder Extension x̅ (T-M-A-O)	%Shoulder Extension ±sd (T-M-A-O)	Shoulder RoM x̅ (T-M-A-O)	Shoulder RoM ±sd (T-M-A-O)	Shoulder RoM 95%IC lower limit	Shoulder RoM 95%IC upper limit	% Change Shoulder RoM x̅ (T-M-A-O)	% Change Shoulder RoM 95%IC lower limit	%Change Shoulder RoM 95%IC upper limit	Flexion t1	Flexion t2	Flexion t3	Extension t1	Extension t2	Extension t3	RoM t1	RoM t2	RoM t3	Elbow Flexion x̅ (T-M-A-O)	Elbow Flexion ±sd (T-M-A-O)
Mammalia	Lagomorpha	Leporidae	Oryctolagus cuniculus	Plantigrade	2.5	Male	Adult	Right forelimb and hindlimb	Donated cadaver from teaching collection, Universidad Austral de Chile	24	Refrigerated at 4 °C	48	-7.2	5.1	-25.5	-93	-73.9	-82	85.8	79	56.5	-9.2	15.3977	-167.367	0	0	-82.9667	9.58662	-11.5548	0	0	73.7667	15.335	35.6723	111.861	0	0	0	47.7	55	38.5	119	117.6	123	71.3	62.6	84.5	47.0667	8.26821
Mammalia	Artiodactyla	Cervidae	Pudu puda	Unguligrade	10	Female	Adult	Left forelimb and hindlimb	Donated cadaver from teaching collection, Universidad Austral de Chile	72	Frozen (single freeze–thaw cycle)	48	8.4	11.6	6.1	-53.1	-58.7	-56.5	61.5	70.3	62.6	8.7	2.76225	31.7499	0	0	-40.55	31.1852	-76.9055	0	0	64.8	4.79479	52.8891	76.7109	0	0	0	51.8	62	48.4	114	115	117	62.2	53	68.6	54.0667	7.07766
Mammalia	Carnivora	Canidae	Lycalopex griseus	Digitigrade	5	Male	Adult	Left forelimb and hindlimb	Donated cadaver from teaching collection, Universidad Austral de Chile	72	Frozen (single freeze–thaw cycle)	72	8.5	-3.7	-18.7	-82.6	-78.5	-87.1	91.1	74.8	68.4	-4.63333	13.624	-294.043	0	0	-82.7333	4.30155	-5.1993	0	0	78.1	11.7043	49.025	107.175	0	0	0	49.3	37.7	32.1	148.3	157	142.2	99	119.3	110.1	39.7	8.77268
Mammalia	Artiodactyla	Suidae	Sus scrofa	Unguligrade	45	Male	Juvenile	Left forelimb and hindlimb	Donated cadaver from teaching collection, Universidad Austral de Chile	12	Refrigerated at 4 °C	72	-81.2	-85.9	-87.5	-106.3	-100	-103.4	25.1	14.1	15.9	-84.8667	3.27465	-3.85858	0	0	-103.233	3.15331	-3.05454	0	0	18.3667	5.90028	3.70955	33.0238	0	0	0	55.3	48.5	54.9	103	105.4	110.9	47.7	56.9	56	52.9	3.81576
[truncated: 587 more columns]
