# Supplementary material for: Layer‐by‐layer soft‐tissue effects on flexion–extension‐dominant passive ex vivo limb joint ROM in quadrupedal mammals: An anatomical contribution to a morphofunctional framework
Source: J Anat. 2026 Jun 30:10.1111/joa.70207. Online ahead of print. doi: 10.1111/joa.70207 (PMC13398786; doi:10.1111/joa.70207)
Supplement: Supplementary file 2 — Repeatability pilot for maximal extension endpoints in a juvenile alpaca hindlimb (ex vivo ROM, by tissue‐layer condition). For each joint and tissue condition (S+M+CL+O, M+CL+O, CL+O, O), two evaluators (R1–R2) obtained three repeated measurements (M1–M3) of maximal extension range of motion (ROM, °). Within‐evaluator variability is reported as mean (X), standard deviation (SD) and intra‐rater coefficient of variation (CV, %). Between‐evaluator differences are summarised as inter‐rater CV (%) and absolute mean differences (Δ, °). Inter‐rater agreement was assessed using a two‐way mixed‐effects model with absolute agreement, reporting ICC (3,1) with 95% confidence intervals (single measures); ICC (3,2) is also provided for the average of two evaluators. Note. This file reports the reliability assessment used to evaluate consistency during passive manipulation and digital angle extraction. Reliability metrics are presented as methodological quality control indicators for the layer‐resolved ROM protocol. The main dataset was obtained from three trained evaluators per joint and tissue condition. [file JOA-9999-0-s001.xlsx]

## Sheet: Hoja1
Supplementary File 2. Repeatability pilot for maximal extension endpoints in a juvenile alpaca hindlimb (ex vivo ROM, by tissue-layer condition). For each joint and tissue condition (S+M+CL+O, M+CL+O, CL+O, O), two evaluators (R1–R2) obtained three repeated measurements (M1–M3) of maximal extension range of motion (ROM, °). Within-evaluator variability is reported as mean (X), standard deviation …
Context of measurement	Joint	Rater 1	Rater 2		Raters	S + M + CL + O								Intraclass Correlation Coefficient (ICC)
S + M + CL + O	Knee	91.1	90.5			m1	m2	m3	x̅	SD	%CV intra-rater	%CV inter-rater		S + M + CL + O	Intraclass Correlation (ICC)ᵇ	95% Confidence Interval		F test with true value 0 (Value)
	Knee	91	91		R1	91.1	91	92	91.3667	0.550757	0.602799	0.934846				Lower	Upper	Value	df1	df2	Sig
	Knee	92	89		R2	90.5	91	89	90.1667	1.04083	1.15434			Single measures	,859a	0.51757	0.966083	12.6867	8	8	0.000832926
	Ankle	113.3	123.6		R1	113.3	113.2	112.3	112.933	0.550757	0.487683	4.38845		Average measures	,924c	0.682104	0.982749	12.6867	8	8	0.000832926
	Ankle	113.2	115.5		R2	123.6	115.5	121.4	120.167	4.18848	3.48556			Model: Two-way mixed-effects model where people effects are random and measurement effects are fixed.
	Ankle	112.3	121.4		R1	106.2	111.3	110.4	109.3	2.72213	2.49051	1.28387		a. The estimator is the same, whether or not the interaction effect is present.
	MTT-Phalanges	106.2	112.3		R2	112.3	110	99.7	107.333	6.70994	6.2515			b. Type A intraclass correlation coefficients using an absolute agreement definition.
	MTT-Phalanges	111.3	110
	MTT-Phalanges	110.4	99.7
M + CL + O	Knee	95.3	73		Raters	M + CL + O								Intraclass Correlation Coefficient (ICC)
	Knee	80	83.4			m1	m2	m3	x̅	SD	%CV intra-rater	%CV inter-rater		M + CL + O	Intraclass Correlation (ICC)ᵇ	95% Confidence Interval		F test with true value 0 (Value)
	Knee	77.6	82.6		R1	95.3	80	77.6	84.3	9.60156	11.3898	3.99625				Lower	Upper	Value	df1	df2	Sig
	Ankle	134.8	134		R2	73	83.4	82.6	79.6667	5.78734	7.26445			Single measures	,945a	0.777071	0.987355	31.8096	8	8	2.80503e-05
	Ankle	138.3	132.9		R1	134.8	138.3	135.5	136.2	1.85203	1.35978	0.73059		Average measures	,972c	0.874553	0.993637	31.8096	8	8	2.80503e-05
	Ankle	135.5	137.5		R2	134	132.9	137.5	134.8	2.40208	1.78196			Model: Two-way mixed-effects model where people effects are random and measurement effects are fixed.
	MTT-Phalanges	109.5	112.8		R1	109.5	126	117.75	117.75	8.25	7.00637	2.53591		a. The estimator is the same, whether or not the interaction effect is present.
	MTT-Phalanges	126	131.3		R2	112.8	131.3	122.05	122.05	9.25	7.57886			b. Type A intraclass correlation coefficients using an absolute agreement definition.
	MTT-Phalanges	117.75	122.05
CL + O	Knee	160.2	161.2		Raters	CL + O								Intraclass Correlation Coefficient (ICC)
	Knee	160	159			m1	m2	m3	x̅	SD	%CV intra-rater	%CV inter-rater		CL + O	Intraclass Correlation (ICC)ᵇ	95% Confidence Interval		F test with true value 0 (Value)
	Knee	162	162		R1	160.2	160	162	160.733	1.10151	0.685305	0.749338				Lower	Upper	Value	df1	df2	Sig
	Ankle	170.8	175.7		R2	161.2	159	162	160.733	1.55349	0.966502			Single measures	,627a	-0.0686289	0.907212	8.07509	8	8	0.00391689
	Ankle	171	175		R1	170.8	171	172	171.267	0.64291	0.375385	1.75333		Average measures	,771c	-0.147372	0.951349	8.07509	8	8	0.00391689
	Ankle	172	176		R2	175.7	175	176	175.567	0.51316	0.292288			Model: Two-way mixed-effects model where people effects are random and measurement effects are fixed.
	MTT-Phalanges	164.1	174.1		R1	164.1	165	166	165.033	0.950438	0.575907	3.75381		a. The estimator is the same, whether or not the interaction effect is present.
	MTT-Phalanges	165	175		R2	174.1	175	173	174.033	1.00167	0.575559			b. Type A intraclass correlation coefficients using an absolute agreement definition.
	MTT-Phalanges	166	173
O	Knee	171.5	174.6		Raters	O								Intraclass Correlation Coefficient (ICC)
	Knee	171.5	174.6			m1	m2	m3	x̅	SD	%CV intra-rater	%CV inter-rater		O	Intraclass Correlation (ICC)ᵇ	95% Confidence Interval		F test with true value 0 (Value)
	Knee	171.5	174.6		R1	171.5	171.5	171.5	171.5	0	0	1.2667				Lower	Upper	Value	df1	df2	Sig
	Ankle	172.2	175.5		R2	174.6	174.6	174.6	174.6	0	0			Single measures	,991a	0.28097	0.998626	1584.08	8	8	5.53616e-12
	Ankle	172.2	175.5		R1	172.2	172.2	172.2	172.2	3.48093e-14	2.02145e-14	1.34222		Average measures	,995c	0.438683	0.999313	1584.08	8	8	5.53616e-12
	Ankle	172.2	175.5		R2	175.5	175.5	175.5	175.5	0	0			Model: Two-way mixed-effects model where people effects are random and measurement effects are fixed.
	MTT-Phalanges	242.4	249.2		R1	242.4	242.4	242.4	242.4	0	0	1.95619		a. The estimator is the same, whether or not the interaction effect is present.
	MTT-Phalanges	242.4	249.2		R2	249.2	249.2	249.2	249.2	3.48093e-14	1.39684e-14			b. Type A intraclass correlation coefficients using an absolute agreement definition.
	MTT-Phalanges	242.4	249.2
